# Supplementary material for: Statistical methods leveraging the hierarchical structure of adverse events for signal detection in clinical trials: a scoping review of the methodological literature
Source: BMC Med Res Methodol. 2024 Oct 28;24:253. doi: 10.1186/s12874-024-02369-1 (PMC11514772; doi:10.1186/s12874-024-02369-1)
Supplement: Supplementary file 2 — Additional file 2: Information Sources. The document AdditionalFile2.odt contains the list of all sources searched, the dates of the searches and the interfaces used. [file 12874_2024_2369_MOESM2_ESM.odt]

Additional File 2 - Information Sources


Source name
Date searched
Interface used
MEDLINE (database)
February 2023¹
Ovid
Embase (database)
February 2023¹
Embase
Web of Science (database)
February 2023¹
Web of Science
Scopus (database)
February 2023¹
Scopus
Studies included in previous search by Phillips et al.²
February 2023
Studies listed in Additional File 5²
Bibliographies of included studies
February 2023
Various³
References cited in included studies
February 2023
Various⁴

¹ The searches were subsequently monitored via email alerts.
² Phillips, R., Sauzet, O. & Cornelius, V. Statistical methods for the analysis of adverse event data in randomised controlled trials: a scoping review and taxonomy. BMC Med Res Methodol 20, 288 (2020). https://doi.org/10.1186/s12874-020-01167-9
³ The bibliography was checked through the publication platform. 
⁴ When available, the reference list was checked through the publication platform. Otherwise, Google Scholar was used.
