# Supplementary material for: Statistical methods leveraging the hierarchical structure of adverse events for signal detection in clinical trials: a scoping review of the methodological literature
Source: BMC Med Res Methodol. 2024 Oct 28;24:253. doi: 10.1186/s12874-024-02369-1 (PMC11514772; doi:10.1186/s12874-024-02369-1)
Supplement: Supplementary file 3 — Additional file 3: Data extraction template. The document AdditionalFile3.odt contains the full data extraction template used. [file 12874_2024_2369_MOESM3_ESM.odt]

Additional File 3 - Data Extraction Template

Abbreviations
AEs - Adverse Events
RCT - Randomised Controlled Trial

Template 
For each study included in the review
Category
Data item
Response type
Study characteristics
1. Study ID
Numerical
2. Method ID
Numerical
3. Title
Free text
4. Author(s)
Free text
5. Author(s) affiliation
Free text
6. Research funding body
Free text
7. Year of publication
Numerical (Year)

For each method presented in a study included in the review
Category
Subcategory
Data item
Response type
Methodological characteristics

8. Name and/or brief description of the method
Free text
Characteristics of the AE data considered
9. Any restriction(s) on the type of AEs considered
Free text
10. Information the AE data must include
Free text
11. Is the time-at-risk assumed to be the same for all patients ?
Free text
12. What are the assumptions made on dependencies between the AEs ? 
Free text
13. If applicable, what are the assumptions made on dependencies between the test statistics used ?
Free text
14. How are AEs assigned to a group ?
Free text
15. Is that assignement unique ?
Yes/No/Not mentioned
Subgroup characteristics
16. Nature of the data 
Patient-level data / Summary data 
17. Type of trial considered
Two-arm RCT / Other
18. Timing of the analysis
Final analysis / Sequential monitoring
19. Type of events
Emerging events / Pre-specified events
20. Approach used
Frequentist approach / Bayesian approach
21. Type of data
Binary / Counts / Ordinal
22. Type of author affiliation
Academia / Industry / Academia and industry
Model characteristics
23. Hierarchy/grouping system used
Free text
24. Model
Free text
25. Prior (if applicable)
Free text
26. Number of stages or levels
Numerical
27. Other model details
Free text
28. Description of the signal detection strategy
Free text
29. Measure of treatment effect used
Free text
30. Proposed flagging threshold and threshold choice strategy (if applicable)
Free text
31. Assumptions made by the model with regards to the hierarchy/grouping system
Free text

32. If applicable, on which existing model or previous study does the method build on ?
Free text
33. If applicable, what is the change or extension proposed by the method
Free text
Implementation characteristics

34. Software used to implement the method
Free text
35. Is the code available ? If yes, where ?
Yes/No, Free text

36. Has software been developed specifically for the implementation of the method ? If yes, what ?
Yes/No, Free text
Simulation study characteristics

37. Was the model evaluated through simulations ?
Yes/No
38. Description of scenarios considered in the simulation study (if applicable)
Free text
39. Type of trial considered in the simulation study (if applicable)
Free text
40. Description of the comparisons undertook with other models in the simulation study (if applicable)
Free text
41. Performance measure(s) used in the simulation study (if applicable)
Free text
42. Conclusions of the simulation study (if applicable)
Free text
43. Sensitivity analyses conducted in the simulation study (if applicable)
Free text
Case study characteristics

44. Case study on which the model was tested (if applicable)
Free text
45. Description of the comparaisons undertook with other models in the case study (if applicable)
Free text
46. Performance measure(s) used in the case study (if applicable)
Free text
47. Conclusion(s) of the case study (if applicable)
Free text
Other information included in the study

Other recommendations/conclusions made by the authors
Free text

According to the authors, setting(s) in which the model works best

Free text

Possibility to extend the model to include other types of data

Free text

Limitations described by the authors
Free text

Other comments
Free text

If information on a data item was missing from a source, it was recorded as "Not mentioned".
If a data item was not applicable to a source, it was recorded as "Not applicable".
Due to the nature of the review, missing items did not have a large impact on the synthesis of results.
